# Supplementary material for: The TRPP2-dependent channel of renal primary cilia also requires TRPM3
Source: PLoS One. 2019 Mar 18;14(3):e0214053. doi: 10.1371/journal.pone.0214053 (PMC6422334; doi:10.1371/journal.pone.0214053)
Supplement: S1 Data — (XLSX) [file pone.0214053.s004.xlsx]

## Sheet: Fig 1 & text
Location	In text	In text	In text	Fig. EC (black)		EC (red)		in text	in text	in text	in text		in text
Experiment	Perfusion PS	Perfusion Control	Wash Out PS	IV relation w/o PS		IV relation w/ PS		Cytoplasmic PS	1 µM Isosak	10 µM Isosak	TRPM4 current
Measurement	Ipost/Ipre	Ipost/Ipre	Ipost/Ipre	V	mean I	V	mean I	Ipost/Ipre	Ipost/Ipre	Ipost/Ipre	TRPM3 KO	Wild-type	preATP/postATP
	38.1739	2.23301	0.0186	-30	2.906	-40	2.197	0.79108	0.2946	0.17468	18.3	27.3	0.194
	4.96428	8.25	0.32356	-20	3.762	-30	3.169	6.14414	0.48392	0.04424	20.415	27.7	0.605
	83.8556	3.5446	0.00314	-10	4.932	-20	4.267	5.42417	0.02505	0.28065	16.684	9.2	0.617
	15.6505	2.18241	0.34066	0	6.194	-10	5.47	3.95113	0.7793	0.00159	16.357	27.7	0.498
	26.2449	4.1703	0.00258	10	7.357	0	6.645	2.77892	0.42563	0.0013	102.332	85.1	0.397
	13.761	0.76667		20	8.201	10	7.204	2.90729	0.27458	0.18812	46.653	45.1	0.334
		2.15175		30	9.148	20	8.108	3.38508	0.60734	0.00848	46.118	64.8	0.35
				40	9.96	30	9.018			0.01597	40.081	19.4	0.177
				50	9.783	40	9.813				66.272	10.46	0.253
						50	10.394				67.975	62.2	0.311
											60.588	53.4	0.197
											53.097	41.7	0.3
											24.175	3.6	0.185
											116.359	120	0.359
											50.691	82.65	0.354
											50.691	14.6	0.325
											26.157	87.9
												23.5
												16.2
												46.2
												26.4
												68.7
												164.2
												20.1
												187.9
												124.5
												16
												36.4
												6.1
												28.9
												76.9
												162.2
												44.1
												76
												63.3
												72.4
												55.6
												65.2
												37.1
												39.9
												14.9
												13.6
												8.2
												79.1
												10.1
												8.2
												26.9
												27.2
												10.7
												57.8
												10
												4.9
												87.7
												20.2
												32.1
												10.8
												8.7
												49.6
												25.9
												22.5
												10.6
												47
												3.8
												17.5
												28
												55.8
												73.7
												23.6
												9.8
												65.1
												6.4
												56.5
												52.7
												133.8
												168.75
												118.5
												26.9
												40
												40.2
												51.9
												34.4
												95.6
												176.9
												30.3
												37.6
												45
												57.4
												92.3

## Sheet: Fig 2A&2B
3 µM Ca2+									0.1 µM Ca2+
0 µM PS		1 µM PS		10 µM PS		75 µM PS			0 µM PS		1 µM PS		10 µM PS		75 µM PS
V	Po	V	Po	V	Po	V	Po		V	Po	V	Po	V	Po	V	Po
-40	0.021	-40	0.047	-40	0.219	-140	0.005		20	0	20	0.002	20	0.003	20	0.001
-30	0.051	-30	0.103	-30	0.391	-130	0.009		30	0.002	30	0.004	30	0.007	30	0.003
-20	0.087	-20	0.233	-20	0.532	-120	0.014		40	0.004	40	0.019	40	0.031	40	0.01
-10	0.19	-10	0.475	-10	0.676	-110	0.036		50	0.012	50	0.039	50	0.068	50	0.041
0	0.349	0	0.612	0	0.786	-100	0.088		60	0.03	60	0.086	60	0.139	60	0.159
10	0.594	10	0.76	10	0.852	-90	0.126		70	0.064	70	0.17	70	0.308	70	0.337
20	0.734	20	0.864	20	0.886	-80	0.296		80	0.185	80	0.256	80	0.399	80	0.501
30	0.837	30	0.914	30	0.918	-70	0.494
40	0.884	40	0.917	40	0.912	-60	0.637
50	0.901	50	0.93	50	0.916	-50	0.782
60	0.948	60	0.964			-40	0.836
						-30	0.876
						-20	0.896

## Sheet: Fig 4C
Data for Western Blot Graph in Figure XB
Blot	Lane	Normalized TRPP2 Intensity
		Wildtype	TRPP2 KO	TRPM3 KO #1	TRPM3 KO #2
1	1	0.860439	0.0702663	1.48131	0.98332
1	2	1.13956	0.0435857	1.06057	0.873583
2	1	1.29899	0.00953167	0.986848	0.889094
2	2	0.701013	0.00817416	1.07312	0.850864
3	1	0.82283	0.00597869	1.25876	1.13853
3	2	1.17717	0.0122365	1.01753	1.21986
4	1	1.06221	0.0585526	0.903034	1.02384
4	2	0.937786	0.0267799	1.31933	0.823341
5	1	0.707202	-0.00484978	0.522401	0.564895
5	2	1.2928	0.00271264	1.32581	1.19331
6	1	0.990094	0.004591	1.05404	1.08652
6	2	1.00991	0.00550675	1.24039	1.16421

## Sheet: Fig 5B
Median intensity for TRPP2 immunolabeling/ciliary volume
Wildtype	TRPP2 KO	TRPM3 KO #1	TRPM3 KO #2
313.4	155.28	100.6	218.1
205.4	142.58	229.08	217.04
290.12	117.98	69.52	226.7
427.32	91.32	302.83	424
316.62	112.5	261.72	141.8
204.9	89.83	232.6	374.67
130.48	250.88	150.32	240.13
273.54	157.4	639.47	297.48
190	182.19	217.54	214.48
268.76	154.06	283.91	320
291.8	148.91	236.7	318.92
147.36	120.22	244.67	342.24
321.76	147.98	318.77	297.33
682.04	105.97	227.18	199.98
331.72	177.13	273.28	191.86
194.52	146.4	342.76	356.94
298.43	147.22	241.81	284.8
180.2	126.2	197.88	241.8
288.7	108.08	262.41	332.72
261.32	147.05	195.54	166
171.59	147.55	227.1	216.42
258.66	89.09	278.8	215.38
227.9	164.02	322.15	217.69
199.69	160.08	288.64	131.62
301.75	114.35	239.95	355.69
232.15	136.68	315.77	98.02
330.17	154.88	326.9	142.7
295.04	107.51	274.4	269.56
205.52	99.26	373.42	228.54
359.84	146.18	162.11	166.8
164.2	121.04	339.99	250.32
171.54	130.21	255.88	233.51
236.34	92.9	255.05	140.45
201.05	128.07	222.08	190.66
250.51	109.26	215.66	233.34
322.52	125.41	277.33	136.07
220.41	110.64	213.46	366.89
156.47	117.8	325.93	164.87
342.52	94.26	228.02	235.5
228.34	147.06	314.22	247.94
270.84	147.63	195.28	259.32
209.22	128.08	740.62	324.2
186.12	112.96	199.56	372.47
228.32	88	301	284.22
210.38	79.07	230.62	937.11
185.27	95.98	235.25	355.66
135.68	155.49	354.13	285.71
203.6	111.78	219.02	410.36
229.6	99.71	203.09	189.62
341.82	102.16	247.77	385.82
306.83	147.6	316.88	208.18
323.24	94.42	113.23	272.96
111.56	107.88	151.13	297.29
182.68	120.41	129.64	237.04
251.4	107.88	217.05	269.62
265.53	106.43	197.18	198.38
267.31	113.56	222.5	703.16
387.24	137.97	358.08	516.88
281.45	126.06	241.72	462.4
172.92	167.48	313.1	221.22
395.91	152.05	159.49	235.2
258.94	95.86	227.81	395.96
316.1	143.53	245.72	250.71
370.08	138.5	135.97	582.04
192.61	157.12	302.84	162.04
162	145.18	223.8	159.04
331.26	163.64	716.6	212.98
333.73	145.51	239.21	296.69
272.18	121.1	276.1	452.77
318.54	95.96	352.76	395.6
320.88	97.66	238.97	361.42
423.4	145.76	222.66	136.98
126.84	126.35	361.7	158.26
210.67	122.15	157.63	368
142.78	160.74	432.98	290.04
295.29	180.91	91.52	373.62
217.4	139.46	265.43	247.03
188.58	101.57	284.86	398.88
332.8	127.88	503.12	251.71
241.79	93.65	467.61	227.91
167.08	107.57	347.6	327.04
310.68	104.95	316.34	208.15
156.36	123.11	169.72	419.99
203.32	166.98	384.42	233.9
311.76	117.08	351.83	318.84
136.08	112.02	181.41	365.44
271.61	148.51	198.13	117.55
172.23	135.33	163.34	428.74
191.04	159.67	528.46	257.44
129.68	163.4	270.6	238.5
187.86	143.42	428.92	64.5
170.55	146.86	456.01	101.04
125.72	143.99	157	286.13
146.08	135.08	82.51	314.6
251.72	146.86	345.19	345.76
159.88	116.74	136	376.91
281.02	130.76	238.76	214.03
386.7	140.37	140.19	279.32
524.46	125.2	467.29	387.69
312.88	129.91	488.54	387.58
309.85	132.28	232.78	285
778.42	121.75	354.02	351.42
203.79	713.17	208.77	527.33
250.24	150.23	306.21	293.58
98.16	418.8	331.19	153.87
195.88	148.79	234.18	361.79
316.42	157.95	309.17	206.74
241.59	135.68	326.57	538.6
161.05	147.78	205.75	377.72
135.31	151.85	269.54	705.22
226.08	113.82	241.55	358.3
155.14	120.56	197.34	435.62
173.61	138.9	242.36	385.65
249.06	104.75	249.3	290.43
262.4	139.46	280.46	336.94
295.04	104.06	239.31	238.28
205.02	145.44	205.9	454.16
176.62	103.88	142.06	301.44
181.2	177.5	284.43	336.2
352.14	68.01	216.6	334.8
204.14	160.36	173.19	342.4
204.04	107.67	195.8	208.11
298.02	205.78	261.26	130.68
172.71	170.71	315.17	249.58
84	95.92	158.22	260.5
500.74	136.54	275.08	167.46
283.54	98.24	225.66	170.67
154.14	120.64	209.2	252.88
215.5	132.53	284.28	316.23
186.3	153.72	187.46	271.58
238.4	171.01	203.39	310.82
181.58	110	147.26	264.98
208.22	139.5	245.33	136.24
200.41	95.88	195.72	350.9
215.8	104	180.72	391.56
254	112.54	176.2	402.15
239.74	135.82	159.68	206.62
154.24	122.99	248.97	253.95
201.36	137.72	215.84	248.2
243.68	178.69	171.7	258.6
171.16	147.68	220.62	111.06
159.84	146	236.72	166.48
143.16	101.92	209.24	208.84
149.88	146.64	172.99	202
177.88	149.91	200.91	212.39
79.5	102.21	174.77	172.58
174.16	128.17	182.84	210.69
253.42	107.05	176.45	228.63
189.7	135.46	166.73	88.44
107	140.03	228.3	213.58
241.19	106.45	204.76	370.48
295.63	104.2	202.77	152.2
238.16	126.88	233.18	200.76
271.2	204.6	144.18	224
199.79	213.44	122.72	192.52
205.24	111.26	182.24	209.29
253.72	117	174.68	294.77
286.16	145.23	208.89	250.4
167.21	125.2	222.83	230.54
169.51	94.44	169.16	205.6
133.45	138.74	266.63	351.21
268.85	96.75	226.83	175.76
215.74	134.77	225.13	233.62
145.38	93.86	261.45	271.99
222.5	129.15	182.02	314.19
188.16	137.38	183.71	241.53
247.53	119.9	243.84	350.94
251.16	113.14	300.28	181.4
225.69	127.32	265.92	293.8
174.98	115.79	263.97	201.09
175.87	153.26	174.36	95.06
180.82	108.2	181.01	155.3
259.9	123.82	190.9	303.91
164.17	144.02	209.28	233.04
192.56	167.56	222.12	347.53
228.49	153.77	275.21	228.14
117.13	122.03	211.14	241.91
152.14	108.24	194.8	258.4
209.86	121.72	160.65	288.92
149.35	103.86	283.62	241.98
331.43	107.03	210.55	258.44
173.87	179.19	164.32	339.27
181.9	118.33	345.21	321.47
123.5	111.35	362.12	237.22
203.07	115.6	307.9	248.53
216.96	176.63	237.65	274.25
177.35	132.97	217.85	246.8
233.36	131.39	182.82	233.4
190.21	97.34	192.78	305.64
179.16	114.2	260.05	367.8
161.02	131.02	178.78	259.23
342.35	97.91	187.86	339.52
160.08	107.92	351.53	256.13
197.39	104.25	233	182.86
212.12	104.08	282.18	224.59
300.84	97.12	278.7	220.5
160.21	94.02	228.18	285.58
229.98	101.34	221.83	320.31
217.02	175.98	191.76	300.84
237.67	121.4	203.53	292.7
206.5	91.32	170.75	244.81
149.45	123.38	190	226.18
271.32	109.52	261.48	312.24
198.83	117.96	255.77	532.52
214.94	122	248.48	163.28
150.24	108.67	162.61	256.16
274.63	109.34	206.58	151.59
252.92	112.82	184.69	294.43
241.4	431.32	301.25	233.83
141.78	296.69	259.85	285.86
234.6	300.49	208.28	262.24
152.08	109.75	155.8	155.35
214.51	94.08	149.41	346.84
231.66	176.62	168.76	207.23
197.58	144.82	162.55	206.36
147.77	111.94	268.07	342.99
364.32	160.06	278.51	134.79
249.3	382.76	178.24	178.49
310.9	123.42	167.84	202.09
183.02	123.53	153.74	493.79
241.31	107.62	174.89	235.74
158.62	107.11	171.24	183.06
191.07	95.65	162.84	246.74
207.47	116.18	206.13	253.89
150.45	141.18	167.92	264.26
179.99	146.87	186.43	367.77
154.58	194.85	197.22	133.82
165.64	137.64	280.62	302.9
266.68	99.62	204.95	187.02
230.64	110.64	328.89	222.9
270.74	118.47	302.07	211.03
148.47	114.96	171.73	163.84
179.26	132.33	200.47	216.72
173.25	178.16	175.55	262.94
269.58	111.05	238.6	324
245.14	110.08	295.54	314.96
194.12	120.95	177.34	384.95
206.7	123.6	196.99	212.85
170.13	104.28	168.78	346.6
205.08	133.88	234.7	302.46
157.2	105.2	146.04	275.61
175.87	127	166.21	259.62
469.57	138.14	338.82	286.42
270.8	101	212.86	226.38
204.9	105.01	222.32	196.93
191.42	115.73	227.64	331.44
159.5	108.56	275.48	210.28
198.56	108.92	140.03	142.42
211.56	120.54	185.08	523.62
154.85	106.02	252.14	227.39
325.7	110.46	524	266.93
249.35	117.18	240.3	275.03
250.36	161.78	221.81	283.57
226.28	101.86	167.28	136
200.33	113.23	424.14	184.05
237.78	123.7	227.4	227.03
238.25	117.92	294.18	379.49
172.45	108.46	302.86	213.54
398.84	116.84	357.35	211.5
189.17	108.75	279.88	290.34
311.97	148.29	212.87	325.14
154.89	106.37	322.92	274.04
272.86	110.24	491.25	313.04
394	122.42	229.02	215.48
404.92	145.66	235.03	252.18
182.82	149.73	381.54	244.47
367.86	107.3	249.6	321.73
263.14	127.37	217.21	156.76
515.86	198.29	220.92	250.48
158.01	124.92	208.7	304.89
209.17	121.11	248.27	211.24
285.8	108.77	236.29	252.84
326.92	117.21	276.68	204.94
395.8	185.88	179.54	277.92
334.18	103.26	420.93	295.44
252.4	108.13	435.15	306.61
194.2	114.73	340.02	209.19
255.51	121.9	308.05	330.65
224.74	137.18	238.43	163.6
247.62	120.26	204.1	171.88
162.59	147.58	326.76	362.12
310.3	124.04	229.56	176.02
448.35	123.79	409.58	390.09
175.47	162.51	109.96	342.28
183.49	181.3	239.84	222.43
451.2	113.67	270.66	231
361.5	124.46	305.38	251.86
289.04	142.19	239.34	141.06
193.69	204.22	222.5	178.01
318.94	118.29	223.5	224.17
223.4	105.51	263.12	313.96
205.57	126.72	230.11	218.06
185.52	152.79	378	305.57
172.04	129.06	242.3	237.31
324.94	115.08	241.34	247.32
227.04	161.56	191.74	409.42
200.34	183.76	342.1	257.07
245.56	182	1617.27	226.71
173.94	119.7	233.41	171.01
207.62	146.96	142.96	435.45
172.64	111.78	114	195.38
217.69	121.78	128.06	265.26
250.15	130.28	137.01	313.43
257.94	117.18	124.97	313
264.84	122.26	279.14	243.29
221	151.4	224.08	222.19
247.31	112.45	175.88	389.84
233.45	108.83	94.98	177.02
248.56	105.64	138.52	562.56
274.97	99.62	139.08	162.25
341.2	159.04	178.22	146.68
339.68	151.7	300.28	313.36
259.42	147.14	257.97	270.13
215.34	171.3	230.43	280.47
233.12	131.28	243.15	186.1
159.87	132.08	201.5	281.52
431.78	107.34	237.62	332.72
260.72	118.88	205.71	92.02
87	135.94	136.02	296.49
216.18	128.45	139.92	250.68
223.97	115.62	259.78	204.98
249.23	119.02	269.26	136.82
179.2	142.72	292.16	186.89
181.5	112.8	285.5	237.83
205.4	244.07	353.16	335.41
200.1	304.99	309.22	347.1
227.14	111.49	218.4	266.01
192.18	105.69	146.91	103.04
232.77	120.02	103.94	235.31
259.18	147.01	324.37	185.65
206.62	121.01	319.5	112.49
232.74	142.92	222.22	146.96
230.16	119.96	281.93	303.81
220.02	220.63	223.76	160.15
271.6	127.41	90.02	239.63
517.66	131.85	327.54	288.38
736.11	117.21	126.98	268.14
304.43	147.11	222.11	316.73
396.06	164.76	135.06	198.87
271.92	102.91	243.2	232.56
229.12	122.1	276.79	254.72
142.79	120.71	174.43	226.58
197.58	122.74	119.98	295.22
238.02	130.73	162.99	168.34
413	136.19	250.84	178.92
147.32	159.9	142.98	163.99
199.61	115.52	249.73	214.56
203.29	132.18	213.19	148.6
187.94	185.48	254.57	280.51
199.65	100.9	326.12	288.41
228.68	156.08	255.63	236.27
156.75	148.12	224.54	252.58
122.9	146.81	291.87	171.01
147.77	122.67	368.7	195.8
141.82	134.47	291.79	117.9
264.03	139.23	239.19	225.58
263	143.09	281.78	158.35
157.36	149.32	247.8	228.73
578.66	123.94	231.88	402.38
269.68	136.84	262.96	96
336.85	155.57	300.12	356.45
156.24	124.4	191.55	198.77
235.92	138.67	272.02	469.22
442.86	91.76	255.1	248.53
214.64	130.96	299.79	187.14
388.19	142.28	266.7	261
346.38	114.1	222.43	216.17
247.34	139.94	284.28	207.39
387.54	103.78	175.54	99.03
358.33	122.9	242.31	90.49
335.9	72	282.44	143.48
199.59	74	502.54	234.36
273.21	91.03	189	202.61
307.83	165.08	178.94	242.42
251.76	107.32	155.01	199.56
260.58	107.78	235.47	182.88
253.48	103.24	269.29	181.01
218.44	114.22	302.08	398.2
347.8	141.93	268.04	283.52
220.03	126.42	227.54	325.45
241.91	139.88	258.65	606.7
537.06	124.55	195	418.54
207.02	123	223.54	190.48
205.66	145.36	192.61	165.99
327.11	115.87	378.17	687.29
242.38	90.02	222.84	331.72
187.46	113.04	237.05	151.94
198.7	115.92	407.22	294.23
176.72	105.07	258.08	324.25
409.57	112.85	252.06	318.92
177.93	111.36	217.69	442.49
198.44	120.48	278.16	188.09
222.99	142.51	360.28	231.8
183.32	111.95	231.6	267.42
191.01	244.45	306.17	183.9
276.24	121.12	309.07	223.15
173.14	121.19	211.51	262.48
198.72	138.3	231.28	231.87
194.1	146.56	265.64	379.39
276.54	114.06	233.04	215
143.16	138.13	306.27	149.29
155.8	137.16	325.78	108.56
391.12	135.98	219.8	278.54
201.68	118.8	362.44	336.88
226.77	131.16	316.16	416.85
250.61	124.44	291.54	299.37
243.47	131.6	112.97	201.21
189.12	147.22	252.23	110.72
184.39	126.33	227.48	316.89
275.03	125.15	205.19	218.96
273.83	156.8	257.84	215.78
161.86	153.45	324.58	257.74
300.2	144.47	238.53	232.65
330.65	140.88	274.63	194.14
224.54	142.7	200.16	293.26
150.54	123.98	287.94	243.46
254.71	142.94	237.44	237.66
216.34	143.09	318.54	173.77
231.64	152.7	245.39	203.04
456.2	96.46	134.43	317.44
216.23	114.5	177.29	209.28
427.2	127.94	274.38	301.37
276.77	137.16	183.76	181.92
281.9	103.04	335.3	238.96
355.89	122.55	163.16	292.35
294.85	156.21	281.64	290.96
326.52	130.04	280.78	175.72
449.88	142.96	348.38	190.62
377.62	110.24	219.84	303.44
341.75	103.92	188.14	228.42
200.64	124.18	141.18	229.55
254.32	124.27	166.59	214.7
264.19	113.74	239.97	194.53
302.32	119.24	320.3	43.01
278.75	175.16	189.02	130.03
340.5	135.12	358.5	118.86
287.82	107.3	164.98	223.18
175.4	103.86	257.96	180.5
265.36	134.81	164.23	182.42
314.85	119.32	207.64	135
268.22	99.01	270.2	202.02
326.14	113.84	214.62	287.02
292.09	117.94	177.82	408.75
181.03	189.66	237.72	259.52
288.52	128.44	214.48	407.85
221.41	135.44	347.54	260.93
262	155.44	274.06	254.4
267.23	140.02	188.66	150.26
260.39	147.26	204.02	246.52
307.16	131.49	243.68	216.77
253.86	136.86	204.4	237.56
159.97	159.64	169.36	258.24
351	105.05	272.26	194.68
206.72	171.67	231.44	205.39
257.65	135.4	177.54	152.14
340.4	117.74	224.2	155.76
292.16	138.74	187.88	225.58
310.16	194.18	238.48	211.9
192.85	136.12	236.35	236.56
266.7	164.33	260.55	397.84
210.1	155.59	276.16	284.29
298.92	151.3	174.1	603.61
135.89	136.95	295.8	222.2
206.78	168.39	217.83	174.24
242.5	124.06	212.47	104.83
182.98	116.94	321.08	161.4
162.6	147.2	156.96	302.81
364.62	152.58	227.28	155.15
340.13	121.02	241.04	249.49
242.32	155.27	164.24	168.54
227.87	122.82	260.85	144.88
238.5	154.08	213.35	199.01
210.2	153.35	150.97	246.9
220.18	165.66	252.98	286.78
195.75	153.96	170.14	217.32
220.36	138.05	190.19	163.4
227.16	138.3	261.49	260.33
202.39	136.47	174.81	241.08
236.54	128.16	269.2	98.49
252.2	234.34	243.3	147.5
269.91	120.98	343.82	358.88
226.64	115.02	239.42	172.95
239.44	109.23	240.31	157.47
250	123.43	212.68	211.62
295.47	99.1	224.95	225.73
255.73	150.86	190.19	261.83
201.21	181.92	161.95	245.78
194.92	171.49	537.79	308.06
199.96	478.02	394.08	199.56
221.44	233.48	222.04	260.32
343.5	110.55	182	109.46
162.85	138.89	206.61	457.06
227.16	121.48	249	128.94
185.12	141.56	159.03	95.97
234.3	154.2	264.33	139
213.53	114.46	149.96	646.53
293.61	147.82	292.95	390.34
272.37	187.19	221.8	266.68
225.24	135.02	157.16	279.36
293.34	147.2	181.33	316.22
208	118.75	168.71	310.26
263.3	130.28	469	207.51
236.44	182.56	223.18	416.03
224.89	137.66	193.2	201.18
160.02	114.49	200.17	254.93
320.82	147.26	224.45	253.42
425.58	115.34	322.56	178.92
306.1	157.33	213.95	376.14
162.17	126.7	145.48	270.6
166.3	110.52	210.31	153.69
144.07	131.44	148.1	352.51
312.33	132.25	185.2	222.44
265.34	165.94	252.88	145.97
226.57	132.39	241.21	151.2
258.08	136.74	155.09	154.9
204.87	173.94	219.51	108.92
265.4	118.95	211.49	306.53
692.9	139.29	139.06	148.47
499.22	127.34	144.05	306.68
313.31	112.87	154.18	88.98
229.14	164.28	184.52	268.23
279.72	146.86	292.46	269.56
463.85	148.2	203.98	276.22
326.86	163.54	201.88	384.11
210.01	145.4	259.41	489.85
236.64	129.48	234.83	405.88
358.32	139.12	531.31	189.86
276.98	155.87	198.46	176.08
279.08	143.32	196.38	600.7
305.99	153.33	227.69	291.52
138.01	134.89	259.62	108.45
453.46	132.23	391.46	193.38
411.76	120.06	117.99	245.56
240.26	186.72	313.28	314.41
177.01	92.92	257.17	266.42
337.04	118.52	236.2	169.78
88.01	74.03	141.16	161.14
379.97	84.03	150.16	298.82
314.08	89	108.11	198.35
285.6	169.95	157.72	236.58
304.12	89.99	199.06	203.12
263.85	143.18	163.09	221.7
240.21	154.74	248.66	280.35
377.18	131.24	208.01	349.36
238.35	157.96	435.42	258.95
259.4	133.9	315.17	210.6
294.6	140.92	164.59	221.3
229.69	148.07	360.82	240.93
272.66	139.92	195.58	147.8
411.18	145.06	253.33	203.2
194.63	61.01	169.02	160.63
494.3	110.88	788.82	274.88
678.02	116.94	116.08	230.68
351.84	142.14	128.98	197.73
169.26	96.02	156.52	169.99
349.58	126.02	126.42	160.37
442.72	151.88	172	127.15
196.96	146.09	253.02	322.66
267.31	152.22	267.6	320.84
153.99	170.74	173.38	226.86
303.14	155.09	409.88	225.8
82.04	139.02	223.85	246.26
116	117.01	188	169.88
133.99	127.97	314.55	111.5
332.04	167.02	257.06	141.46
272.09	151.64	373.4	140.21
216.26	150.14	234.95	159.08
316.82	153.5	765.98	243.82
378.6	142.15	132.38	105.52
386.69	141.72	165.2	109.11
650.82	117.82	90.05	151.9
468.76	139.82	255.7	142.46
269.76	122.56	238.77	271.19
350.19	156.54	177.76	174.66
319.57	177.31	126.01	164.94
232.94	137.38	102.98	143.22
828.45	157.16	428.64	166.95
208.16	132.08	370.34	88.99
299.5	143.35	215.33	208.41
370.15	168.35	133.77	218.68
258.64	231.98	174.9	422.41
243.64	81	103.99	293.38
277.61	147.08	476.46	242.75
329.34	140.07	244.14	225.96
189.82	138.3	182.26	220.16
382.46	244.93	281.69	181.97
263.54	173.6	272.11	290.64
316.86	90.98	239	145.38
260.7	130.12	495.44	205.72
292.77	110.1	287.44	154.42
295.58	137.17	247.23	256.38
311.58	128.44	210.98	288.72
196.87	117	210.19	204.54
376.31	292.94	340.95	232.27
251.5	138	232.12	209.48
228.46	141.47	236.99	220.37
308.46	154.48	420.86	219
329.58	123.66	122.34	157.19
211.61	103.97	200.71	151
291.12	142.43	248.02	193.82
260.31	163.45	340.12	249.06
383.54	114.04	223.74	266.54
358.4	101.76	280.47	310.29
116	150.84	368.83	258.13
378.49	276.57	244.03	240
450.47	88.96	225.29	224.08
193.19	161.1	343.91	145.59
301.96	87.98	302.57	216.29
283.14	111.26	199.3	114.56
325.99	149	267.54	244.18
376.03	110.72	217.21	258.12
362.44	115.54	268.55	268.41
264.24	122.21	316.96	150.84
258.66	112.37	277.33	286.8
273.19	115.94	209.12	202.77
355.16	137.56	330.19	188.49
264.86	127.62	224.44	250.92
239.11	126.38	229.1	153.46
295.52	117.12	262.23	225.4
375.98	118.26	180.73	1989.98
314.95	161.44	155.78	302.7
233.11	167.46	205.43	314.15
408.62	121.71	180.49	136.78
	130.09	148.25	188.25
	138.6	255.58	191.78
	107.78	120.94	224.14
	151.08	106.98	240.42
	129.18	280.76	275.23
	164.8	347.26	190.96
	171.02	407.15	241.71
	126.64	371.03	194.65
	197.47	419.14	269.41
	120.84	257.64	224.89
	107.09	249.26	184.53
	120.05	442.8	154
	138.86	248.56	200.78
	128.51	270.24	165.54
	229.98	280.15	344.2
	135.18	273.25	184.61
	137.79	334.71	304.63
	356.02	112	281.98
	153.19	218.15	288.2
	124.08	234.19	232.37
	105.93	221.8	173.36
	138.38	169.85	187.98
	121.05		132.01
	123.95		323.74
	128.21		200.09
	162.7		180.8
	120.96		115.55
	139.73		197.03
	132.94		251.56
	129.03		378.08
	115.05		224.56
	187.12		137.14
	149.26		150.41
	135.03		162.48
	156.96		162.62
	290.89		121.56
	168.6		146.22
	155.1		172.12
	164.2		142.13
	156.13		126.71
	143.67		263.91
	108.14		152.68
	124.64		490.71
	123.96		197.12
	129.8		146.21
	101.5		227.2
	132.03		207.89
	137.4		175
	105.14		154.33
	144.11		172.25
	190.21		301
	155.33		223.95
	122.08		397.37
	96		310.16
	118.99		222.47
	140.76		178.92
	124.77		150.55
	140.68		189.95
	121.45		305.1
	115.46		234.74
	156.32		196.98
	118.02		363.22
	169.08		225.74
	115.57		167.55
	177.63		154.91
	131.19		185.34
	137.56		283.4
	133.2		201
	139.46		181.52
	124.82		334.02
	93.95		181.84
	141.85		224.72
	124.01		280.83
	182.42		127.65
	127.97		186.96
	361.5		186.87
	149		205.3
	123.48		186.68
	121.15		196.01
	185.05		179.58
	118.02		210
	144.11		386.78
	135.08		230.61
	134.6		221.66
	164		227.5
	126.82		206.77
	116.24		173.17
	88.02		134
	148.67		247.94
	159.04		236.56
	114.05		441.12
	266.01		250.26
	76.01
	155.21
	115.04
	152.86
	159.99
	110.92
	168.05
	140.11
	151.14
	130.99
	158.04
	90.04
	94.01
	133
	133.5
	153.54
	173.94
	135.86
	136
	138.5
	176.4
	134.62
	106.5
	116.84
	177.65
	154.88
	119.12
	140.86
	111.94
	131
	144.55
	131.02
	166.99
	119.18
	134.41
	93
	125.57
	127.03
	126.63
	143.47
	139.99
	137.75
	167.46
	138.87
	106.98
	137.3
	158.09
	201
	128.35
	179.99
	109.76
	88.06
	141.19
	100.82
	172
	129.2
	133.21
	173.38
	128.91
	93.01
	122.37
	123.88
	132.95
	132.2
	105.08
	125.24
	146.8
	125.94
	127.14
	118.64
	135.9
	145.28
	109.1
	115.55
	133.13
	125.99
	154.58
	137.62
	148.49
	184.36
	62.53
	157.11
	136.35
	151.61
	171.54
	121.98
	140.93
	143.7
	109.53
	163.98
	128.87
	105.86
	146.1
	125.06
	140.45
	111.82
	145.1
	190.02
	150.04
	134.48
	133
	139.58
	123.65
	140.74
	140.24
	133.25
	138.35
	122.51
	72
	109.94
	145.71
	118.01
	84
	334.93
	80.95
	78.99
	154.36
	69.01
	134.52
	97.5
	145.86
	227.04
	194.8
	148.66
	118.17
	197.95
	239.59
	76.08
	130.89
	120.94
	109.88
	124.24
	129.17
	224.58
	151.06
	121.27
	158.71
	141.15
	127.2
	113.08
	127.95
	123.04
	111.02
	127.14
	115.88
	125.1
	139.86
	103
	138.6
	119.5
	146.41
	133.6
	139.72
	127.51
	130.56
	109
	147.31
	106.04
	118.59
	137.93
	137.36
	159.14
	138.53
	155.96
	215.05
	169.88
	127.26
	148.16
	166.83
	141
	129.88

## Sheet: S1 Fig
Water based concentration	Recalculated absorbance at max		Concentration	Recalculated absorbance at peak max				Concentration	Recalculated concentration against water based abs
0	0.054			10 minutes	30 minutes	60 minutes			10 minutes	30 minutes	60 minutes
50	0.365		50	0.396	0.378	0.369		50	51.67	48.52	47.6
100	0.717		50	0.401	0.385	0.384		200	201.93	194.07	192.22
150	0.964		Average	0.3985	0.3815	0.3765		300	253.89	233.76	208.31
200	1.285		200	1.198	1.161	1.155		500	260.92	239.38	209.88
250	1.481		200	1.224	1.176	1.162
300	1.758		Average	1.211	1.1685	1.1585
350	1.899		300	1.482	1.37	1.263
			300	1.503	1.3962	1.228
			Average	1.4925	1.3831	1.2455
			500	1.547	1.426	1.396
			500	1.514	1.401	1.378
			Average	1.5305	1.4135	1.254
